# Supplementary material for: Awake fMRI reveals a specialized region in dog temporal cortex for face processing
Source: PeerJ. 2015 Aug 4;3:e1115. doi: 10.7717/peerj.1115 (PMC4540004; doi:10.7717/peerj.1115)
Supplement: Supplemental Information 2 [file peerj-03-1115-s002.xlsx]

## Sheet: DFA
subj	dogface	humface	objects	places	scrambled		Faces	Human	Dog	Objects	Scenes	Scrambled
Jack	0.01	-0.04	-0.11	0.003	-0.06		-0.015	-0.04	0.01	-0.11	0.003	-0.06
Kady	0.114	0.011	-0.059	-0.01	0.164		0.0625	0.011	0.114	-0.059	-0.01	0.164
Stella	0.064	0.2	-0.06	0.14	-0.13		0.132	0.2	0.064	-0.06	0.14	-0.13
Zen	0.17	0.14	-0.04	-0.08	0.14		0.155	0.14	0.17	-0.04	-0.08	0.14
Eddie	0.13	0.031	0.028	-0.028	0.029		0.0805	0.031	0.13	0.028	-0.028	0.029
Tallulah	-0.1	-0.13	-0.17	-0.17	-0.08		-0.115	-0.13	-0.1	-0.17	-0.17	-0.08
avg	0.0646667	0.0353333	-0.0685	-0.0241667	0.0105		0.05	0.0353333	0.0646667	-0.0685	-0.0241667	0.0105
se	0.0399589	0.0488847	0.0272712	0.0417488	0.0495229		0.0409412	0.0488847	0.0399589	0.0272712	0.0417488	0.0495229

## Sheet: V1
subj	dogface	humface	objects	places	scrambled		Faces	Human	Dog	Objects	Scenes	Scrambled
Jack	0.019	0.054	-0.036	0.036	-0.004		0.0365	0.054	0.019	-0.036	0.036	-0.004
Kady	0.24	0.072	0.14	0.044	0.12		0.156	0.072	0.24	0.14	0.044	0.12
Stella	0.12	0.041	0.052	-0.002	-0.08		0.0805	0.041	0.12	0.052	-0.002	-0.08
Zen	0.34	0.08	0.22	0.26	0.22		0.21	0.08	0.34	0.22	0.26	0.22
Eddie	0.053	0.095	0.091	0.1	0.094		0.074	0.095	0.053	0.091	0.1	0.094
Tallulah	-0.13	-0.13	-0.065	-0.23	-0.01		-0.13	-0.13	-0.13	-0.065	-0.23	-0.01
avg	0.107	0.0353333	0.067	0.0346667	0.0566667		0.0711667	0.0353333	0.107	0.067	0.0346667	0.0566667
se	0.0680627	0.0339683	0.0438072	0.0649424	0.044304		0.0476922	0.0339683	0.0680627	0.0438072	0.0649424	0.044304
